# Supplementary material for: Amblyopinae Mitogenomes Provide Novel Insights into the Paraphyletic Origin of Their Adaptation to Mudflat Habitats
Source: Int J Mol Sci. 2023 Feb 22;24(5):4362. doi: 10.3390/ijms24054362 (PMC10001788; doi:10.3390/ijms24054362)
Supplement: Supplementary file 1 [file ijms-24-04362-s001.zip]

Archive with 1 entries (1 files):
- ijms-2159294-supplementary.pdf
